# Supplementary material for: Efficacy of Environmental Sampling Devices for Listeria monocytogenes Detection in a Ready-to-Eat Production Facility
Source: Foods. 2026 Apr 10;15(8):1313. doi: 10.3390/foods15081313 (PMC13114994; doi:10.3390/foods15081313)
Supplement: Supplementary file 1 [file foods-15-01313-s001.zip]

Archive with 1 entries (1 files):
- foods-4223847-supplementary.xlsx
