# Supplementary material for: Efficacy of Environmental Sampling Devices for Listeria monocytogenes Detection in a Ready-to-Eat Production Facility
Source: Foods. 2026 Apr 10;15(8):1313. doi: 10.3390/foods15081313 (PMC13114994; doi:10.3390/foods15081313)
Supplement: Supplementary file 1 [file foods-15-01313-s001.zip › foods-4223847-supplementary.xlsx]

## Sheet: Hoja1
Variable	Factor	df	F	p	ŋ2p
Strain #32	Sampling device (SD)	1	310.95	0	0.934477
	Surface material (SM)	2	0.67	0.5276	0.00414357
	SD x SM	2	0.67	0.5276	0.00414357
Strain #117	Sampling device (SD)	1	1935.78	0	6.54398
	Surface material (SM)	2	157.32	0	1.06362
	SD x SM	2	399.04	0	2.69803
